# Supplementary material for: Exploring the Influence of the Selected Conjugated Fatty Acids Isomers and Cancerous Process on the Fatty Acids Profile of Spleen
Source: Cancers (Basel). 2024 Jan 23;16(3):479. doi: 10.3390/cancers16030479 (PMC10854539; doi:10.3390/cancers16030479)
Supplement: Supplementary file 1 [file cancers-16-00479-s001.zip]

Archive with 1 entries (1 files):
- cancers-2773419-supplementary.pdf
